# Supplementary material for: Continued Circulation of Tick-Borne Encephalitis Virus Variants and Detection of Novel Transmission Foci, the Netherlands
Source: Emerg Infect Dis. 2022 Dec;28(12):2416–24. doi: 10.3201/eid2812.220552 (PMC9707572; doi:10.3201/eid2812.220552)
Supplement: Appendix 2 — Additional data used in study of continued circulation of tick-borne encephalitis virus variants and detection of novel transmission foci, the Netherlands [file 22-0552-Techapp-s2.xlsx]

## Sheet: Sheet1
Article DOI: https://doi.org/10.3201/eid2812.220552https://doi.org/10.3201/eid2812.220552
Continued Circulation of Tick-Borne Encephalitis Virus Variants and Detection of Novel Transmission Foci, the Netherlands
Appendix 2 Table. Matrix of pairwise distances between each E gene sequence from tick-borne encephalitis virus RNA positive Ixodes ricinus ticks collected from 3 locations in the Netherlands from 2016–2020 (in bold)*
	NL-RMB2 (Dronten NL, Ixodes ricinus, 2020) (DR)	NL-RBG3 (Dronten NL, Ixodes ricinus, 2020)	2018-TA222 (Zeist NL, Ixodes ricinus, 2018)	MH021184.1 (Zeist NL, Ixodes ricinus, 2016)	NL 2017-17 (Hellendoorn NL, Ixodes ricinus, 2017)	LC171402.1 (Hellendoorn NL, Ixodes ricinus, 2016) (SH)	MT581212.1 (SE, Homo sapiens, 1993)	MN661145.1 (Hampshire UK, Ixodes ricinus, 2019)	MK922617.1 (Rauher Busch DE, Ixodes ricinus, 2018)	MK922616.1 (Barsinghausen/Mooshuette DE, Ixodes ricinus, 2018)	MK922615.1 (Barsinghausen/Mooshuette DE, Ixodes ricinus, 2018)	MK801803.1 (Isosaari FI, Ixodes ricinus, 2005)	DQ153877.1 (CZ, 1987)	GU183380.1 (Kumlinge FI, Ixodes ricinus, 1952)	HM120875.1 (Altai RU, Ixodes persulcatus, 2007)	HM535611.1 (Gurye-gun KR, Apodemus agrarius, 2006)	KJ922515.1 (Central Bohemia CZ, Homo sapiens, 1953)	KU884607.1 (Nersingen DE, Ovis aries, 2015)	KY069120.1 (Irkutsk RU, Spermophilus undulatus, 1971)	KY069122.1 (Irkutsk RU, Ixodes persulcatus, 1974)	MK562430.1 (Irkutsk RU, Homo sapiens, 1967)	MK801814.1 (Espoo FI, Ixodes ricinus, 2018)	MT311860.1 (Kalmar SE, Homo sapiens, 1993)	ON502378.1 (Salland NL, Ixodes ricinus, 2015)	KY069123.1 (Irkutsk RU, Ixodes persulcatus, 1971)	KY069121.1 (Irkutsk RU, Ixodes persulcatus, 1974)	KJ000002.1 (Karelia RU, Homo sapiens, 1951)	JQ654701.1 (Ljubljana SI, Homo sapiens, 1992)	FJ572210.1 (Salem DE, Macaca sylvanus, 2006)	U27495.1 (Neudoerfl AT, Ixodes ricinus, 1971)	KF991107.1 (Mandal NO, Ixodes ricinus, 2009)
NL-RBG3 (Dronten NL, Ixodes ricinus, 2020)	99.82
2018-TA222 (Zeist NL, Ixodes ricinus, 2018)	97.68	97.74
MH021184.1 (Zeist NL, Ixodes ricinus, 2016)	97.69	97.76	99.96
NL 2017-17 (Hellendoorn NL, Ixodes ricinus, 2017)	89.86	89.95	89.52	89.53
LC171402.1 (Hellendoorn NL, Ixodes ricinus, 2016) (SH)	89.86	89.95	89.45	89.47	99.67
MT581212.1 (SE, Homo sapiens, 1993)	97.76	97.85	99.51	99.52	89.71	89.65
MN661145.1 (Hampshire UK, Ixodes ricinus, 2019)	89.76	89.86	89.35	89.37	99.46	99.55	89.51
MK922617.1 (Rauher Busch DE, Ixodes ricinus, 2018)	99.54	99.6	97.66	97.68	89.79	89.79	97.77	89.66
MK922616.1 (Barsinghausen/Mooshuette DE, Ixodes ricinus, 2018)	99.7	99.76	97.8	97.82	89.98	89.99	97.91	89.89	99.66
MK922615.1 (Barsinghausen/Mooshuette DE, Ixodes ricinus, 2018)	99.66	99.72	97.76	97.77	89.96	89.97	97.86	89.87	99.61	99.93
MK801803.1 (Isosaari FI, Ixodes ricinus, 2005)	97.71	97.74	98.04	98.08	89.83	89.8	98.14	89.6	97.7	97.87	97.82
DQ153877.1 (CZ, 1987)	97.85	97.91	97.8	97.82	89.91	89.88	97.94	89.68	97.9	98.07	97.99	97.93
GU183380.1 (Kumlinge FI, Ixodes ricinus, 1952)	97.99	98.05	97.91	97.93	89.97	89.94	97.99	89.79	98	98.17	98.13	98.06	98.23
HM120875.1 (Altai RU, Ixodes persulcatus, 2007)	97.93	97.99	97.71	97.73	90.06	90.04	97.85	89.87	97.97	98.14	98.07	97.83	98.3	98.33
HM535611.1 (Gurye-gun KR, Apodemus agrarius, 2006)	97.71	97.74	97.65	97.66	89.76	89.77	97.73	89.56	97.73	97.87	97.82	97.77	98	98.11	98
KJ922515.1 (Central Bohemia CZ, Homo sapiens, 1953)	97.4	97.49	97.6	97.62	90.08	90.02	97.77	89.92	97.38	97.52	97.48	97.46	97.43	97.51	97.48	97.35
KU884607.1 (Nersingen DE, Ovis aries, 2015)	97.9	97.96	97.91	97.93	89.86	89.83	98.02	89.67	97.94	98.08	98.04	97.91	98.16	98.68	98.3	98.14	97.54
KY069120.1 (Irkutsk RU, Spermophilus undulatus, 1971)	97.9	97.96	97.68	97.69	90.03	90	97.83	89.83	97.94	98.11	98.03	97.82	98.26	98.29	99.94	97.97	97.46	98.26
KY069122.1 (Irkutsk RU, Ixodes persulcatus, 1974)	97.91	97.97	97.7	97.71	90.01	89.98	97.83	89.82	97.96	98.13	98.05	97.82	98.28	98.31	99.93	97.96	97.46	98.25	99.9
MK562430.1 (Irkutsk RU, Homo sapiens, 1967)	97.93	97.99	97.71	97.73	90.03	90	97.85	89.83	97.97	98.14	98.06	97.83	98.3	98.33	99.94	98	97.48	98.3	99.91	99.9
MK801814.1 (Espoo FI, Ixodes ricinus, 2018)	97.54	97.6	97.56	97.6	90.08	90.05	97.67	89.88	97.53	97.7	97.65	97.63	97.62	97.76	97.71	97.53	97.63	97.76	97.68	97.73	97.71
MT311860.1 (Kalmar SE, Homo sapiens, 1993)	97.74	97.83	99.52	99.54	89.7	89.63	99.99	89.5	97.76	97.9	97.85	98.13	97.93	98	97.83	97.71	97.76	98	97.82	97.82	97.83	97.65
ON502378.1 (Salland NL, Ixodes ricinus, 2015)	89.86	89.95	89.45	89.47	99.67	100	89.65	99.55	89.79	89.99	89.97	89.8	89.88	89.94	90.04	89.77	90.02	89.83	90	89.98	90	90.05	89.63
KY069123.1 (Irkutsk RU, Ixodes persulcatus, 1971)	97.94	98	97.73	97.74	90.05	90.02	97.87	89.85	97.99	98.16	98.08	97.85	98.31	98.34	99.99	98.02	97.49	98.31	99.96	99.94	99.96	97.73	97.85	90.02
KY069121.1 (Irkutsk RU, Ixodes persulcatus, 1974)	97.94	98	97.73	97.74	90.05	90.02	97.87	89.85	97.99	98.16	98.08	97.85	98.31	98.34	99.99	98.02	97.49	98.31	99.96	99.94	99.96	97.73	97.85	90.02	100
KJ000002.1 (Karelia RU, Homo sapiens, 1951)	98.05	98.11	97.97	97.99	89.97	89.98	98.11	89.77	98.07	98.23	98.19	98.13	98.39	99.1	98.36	98.26	97.66	98.59	98.33	98.31	98.36	97.84	98.1	89.98	98.37	98.37
JQ654701.1 (Ljubljana SI, Homo sapiens, 1992)	97.63	97.73	97.96	97.97	89.8	89.77	98.1	89.6	97.65	97.85	97.77	98.4	97.82	97.9	97.66	97.63	97.4	97.82	97.65	97.65	97.66	97.45	98.08	89.77	97.68	97.68	98
FJ572210.1 (Salem DE, Macaca sylvanus, 2006)	98.13	98.19	97.9	97.91	90.24	90.21	98.04	90.04	98.17	98.31	98.27	98.05	98.51	98.39	98.33	98.27	97.76	98.41	98.3	98.28	98.33	97.82	98.02	90.21	98.34	98.34	98.54	97.93
U27495.1 (Neudoerfl AT, Ixodes ricinus, 1971)	97.24	97.34	97.29	97.31	89.76	89.8	97.46	89.57	97.26	97.43	97.38	97.37	97.52	97.52	97.38	97.38	97.65	97.45	97.35	97.37	97.38	97.48	97.45	89.8	97.4	97.4	97.77	97.31	97.6
KF991107.1 (Mandal NO, Ixodes ricinus, 2009)	97.03	97.12	97.06	97.07	89.69	89.63	97.17	89.49	97.14	97.21	97.17	97.06	97.2	97.26	97.26	97.14	97.06	97.31	97.23	97.21	97.26	97.25	97.15	89.63	97.28	97.28	97.4	97.04	97.39	96.9
NC001809.1 Louping ill virus (UK)	85.71	85.76	85.79	85.8	84.68	84.65	85.8	84.43	85.76	85.93	85.91	85.78	85.9	85.98	85.84	85.58	85.66	86.07	85.8	85.86	85.84	86.03	85.79	84.65	85.86	85.86	85.98	85.85	85.95	85.83	85.7
*Additional published sequences obtained from GenBank are included for reference. Louping ill is used as the outgroup. Sample ID or GenBank accession numbers are indicated for each sequence. Distances are represented as the percentage of similarity between each pairwise sequence combination. The similarity of sequences from the same location are indicated in grey.
